# Supplementary material for: Evolutionary conservation of a core root microbiome across plant phyla along a tropical soil chronosequence
Source: Nat Commun. 2017 Aug 9;8:215. doi: 10.1038/s41467-017-00262-8 (PMC5548757; doi:10.1038/s41467-017-00262-8)
Supplement: Supplementary file 2 — Supplementary Data 1 [file 41467_2017_262_MOESM2_ESM.txt]

Supplementary data 1  – plant rbcL gene sequences used in this study
Schizaea bifida				AJ303403.1
Macrozamia douglasii		AY699176.1
Monotoca sp.				U80431.1
Podocarpus elatus			AF249606.1
Imperata cylindrica			AJ784826.1
Allocasuarina littoralis	AY033849.1
Schizaea dichotoma			AY612683.1
Pinus elliottii				AY724755.1
Microsorum punctatum		DQ164444.1
Agathist robusta			EF490509.1
Hibbertia scandens			FJ860381.1
Smilax glyciphylla			JF944370.1
Calanthe triplicate			KF753635.1
Piper caninum				KM055130.1
Eupomatia laurina			KM895522.1
Smilax australis			KM896017.1
Endiandra sieberi			KM896140.1
Endiandra discolor			KM896150.1
Tasmannia insipida			L01957.2
Callitris rhomboidea		L12537.2

>Austromyrtus dulcis
TAAAGCAAGTGTTGGATTCAAAGCTGGTGTTAAAGATTATAAACTGACTTATTATACTCCTGACTATGAAACCAAAGATACTGATATCTTGGCAGCATTCCGAGTAACTCCTCAACCTGGAGTTCCTCCTGAGGAAGCAGGGGCTGCGGTAGCTGCTGAATCTTCTACTGGTACATGGACAACTGTGTGGACCGATGGGCTTACCAGCCTTGATCGTTATAAAGGAAGATGCTACCACATCGAGCCTGTTGCTGGAGAAGAAAATCAATATATATGTTATGTAGCTTACCCTTTAGACCTTTTTGAAGAAGGTTCTGTTACTAATATGTTTACTTCCATTGTGGGTAATGTATTTGGGTTCAAAGCCCTGCGCGCTCTACGTCTGGAGGATCTGCGAATCCCTACTTCCTATACGAAAACTTTCCAAGGCCCGCCTCATGGCATCCAAGTTGAGAGAGATAAATTGAACAAGTATGGGCGTCCTCTATTGGGATGTACTATTAAACCTAAATTGGGGTTATCCGCTAAGAACTACGGTAGAGCAGTTTATGAATGTCTTCGCG

>Banksia integrifolia
TAAAGCAAGTGTCGGATTTAAAGCTGGTGTTAAAGATTACAAATTGACTTATTATACTCCTGACTATGAAACCAAAGATACAGATATCTTGGCAGCATTCCGAGTAACTCCTCAACCTGGAGTTCCGCCTGAGGAAGCGGGGGCAGCGGTAGCTGCCGAATCTTCTACTGGTACATGGACAACTGTGTGGACCGATGGACTTACCAGCCTTGATCGTTACAAAGGACGATGCTACCACATTGAGCCGGTTGCTGGAGAAGAAAGTCAATTTATTGCTTATGTAGCTTACCCTTTAGACCTTTTTGAAGAAGGTTCTGTTACTAACATGTTTACTTCGATTGTGGGTAATGTATTTGGGTTCAAAGCCCTACGCGCTCTACGTCTGGAGGATCTGCGAATCCCCACCGCTTATGTTAAAACTTTCCAAGGCCCGCCTCATGGTATCCAAGTTGAGAGGGATAAATTAAACAAATATGGTCGACCCCTATTGGGATGTACTATTAAACCAAAATTGGGGTTATCTGCTAAGAACTATGGTAGAGCGGTTTATGAATGTCTTCGCGGTG

>Pteridium esculentum
TAAAGCAGGCGTTGGATTCAAAGCTGGTGTTAAAGATTATCGATTGACCTATTACACCCCCGAATATAAGACCAAAGACACTGATATCTTAGCAGCCTTCCGAATGACCCCACAACCCGGAGTACCGGCTGAGGAAGCAGGAGCTGCGGTAGCTGCAGAATCCTCCACGGGTACATGGACCACTGTATGGACAGACGGGCTTACCAGTCTTGATCGCTACAAGGGCCGATGCTACGATATTGAACCCGTCGCTGGAGAAGAAAACCAGTATATCGCATATGTAGCTTATCCCTTGGATCTATTTGAAGAAGGTTCTGTAACCAATATGTTCACTTCAATTGTAGGTAATGTTTTCGGATTTAAGGCCCTACGCGCTCTACGCCTAGAAGACCTTCGAATTCCTCCCGCTTATTCTAAAACTTTCATTGGACCGCCTCACGGTATTCAGGTCGAAAGAGACAAACTGAACAAATATGGACGTCCCTTATTGGGATGTACAATCAAGCCAAAATTGGGCTTGTCTGCTAAGAATTACGGTAGAGCCGTCTATGAATGCCTTCGCGGTGGA

>Daviesia umbellulata
TAAAGCAAGTGTTGGATTCAAAGCTGGTGTTAAAGATTATAAATTGACTTATTATACTCCTGACTATGAAACCAAAGATACTGATATCTTGGCAGCATTCCGAGTAACTCCTCAACCCGGAGTTCCGCCTGAAGAAGCAGGTGCAGCTGTAGCTGCGGAATCTTCTACTGGTACATGGACGACTGTGTGGACCGACGGGCTTACCAGTCTTGATCGTTACAAAGGACGATGCTACCACATCGAGCCCGTTGCTGGAGAAGAAACTCAATTTATTGCTTATGTAGCTTATCCCTTAGACCTTTTTGAAGAAGGTTCTGTTACTAACATGTTTACTTCCATTGTAGGTAATGTATTTGGATTCAAGGCCCTGCGCGCCCTACGTCTGGAGGATTTGCGAATCCCTAATTCTTATATTAAAACTTTCCAAGGTCCGCCCCACGGTATCCAAGTTGAGAGAGATAAATTGAACAAGTATGGCCGCCCCCTATTGGGATGTACTATTAAACCTAAATTAGGGTTATCCGCTAAGAATTACGGTAGAGCAGTTTATGAATGTCTTC

>Dianella caerulea var. vannata
TAAAGCAAGTGTTGGATTTAAAGCTGGTGTTAAAGATTACAGATTGACTTATTATACTCCTGATTACGAAACCAAAGATACTGATATCTTGGCAGCATTCCGAGTAACTCCTCAACCTGGAGTTCCCCCTGAAGAAGCAGGGGCCGCGGTAGCTGCCGAATCTTCTACTGGTACATGGACAACTGTGTGGACTGATGGACTTACCAGTCTTGATCGTTACAAAGGACGATGCTACCACATTGAGGCCGTTATTGGGGAAGAAAGTCAATTTATTGCTTATGTGGCTTATCCTTTAGACCTTTTTGAAGAAGGTTCCGTTACTAACATGTTTACTTCCATTGTGGGTAATGTATTTGGTTTCAAAGCCCTACGAGCGCTGCGTCTGGAGGATCTACGAATTCCCCCCGCTTATTCCAAAACTTTCCAAGGCCCGCCCCACGGCATCCAAGTTGAAAGAGATAAATTGAACAAGTATGGTCGTCCCCTGTTGGGATGTACTATTAAACCAAAATTGGGATTATCCGCAAAAAACTACGGTAGAGCGGTTTATGAATGTCTACG

>Lycopodium cernua
GACTAAAGCAAGTGTTGGATTCAAGGCCGGCGTTAGGGATTACAGAATAACCTATTACACTCCTGAGTATGAGACCAAAGACACTGATATTCTGGCAGCATTTCGAATGACTCCTCAACCTGGAGTACCACCTGAGGAGGCGGGAGCCGCAGTAGCTGCTGAATCCTCCACTGGTACATGGACCACTGTTTGGACCGATGGACTTACAAGTCTCGACCGTTACAAAGGTCGATGTTATGATATTGAACCTGTTGCTGGAGAAAAAGATCAATATATTGCTTATGTAGCTTATCCTCTAGATTTATTTGAGGAAGGTTCTGTTACTAATTTGTTTACCTCCATTGTAGGTAATGTATTTGGATTCAAAGCCTTGCGAGCCTTACGTTTGGAAGATTTGCGAATTCCTCCTGCTTATTCCAAAACTTTCATAGGTCCACCCCATGGTATCCAAGTCGAAAGAGACAAATTGAACAAATATGGTCGTCCTTTATTAGGATGTACTATTAAACCAAAATTAGGTTTATCTGCTAAAAATTATGGTAGAGCTGTCTATGAATGTCTTCG

>Marsdenia rostrata
AGAGACTAAAGCAAGTGTTGGATTCAAAGCCGGTGTTAAAGAGTACAAATTGACTTATTATACTCCTGAATACGAAACAAAAGATACTGATATCTTGGCAGCATTCCGAGTAACTCCTCAACCCGGAGTTCCACCCGAAGAAGCAGGGGCCGCGGTAGCTGCCGAATCTTCTACTGGTACATGGACAACTGTTTGGACCGATGGACTTACCAGCCTTGATCGTTACAAAGGGCGATGCTACCATATCGAGGCCGTTCCTGGAGAAGAAGATCAATATATTGCTTATGTAGCTTACCCTTTAGACCTTTTTGAAGAAGGTTCTGTTACTAACATGCTTACTTCCATTGTAGGTAATGTATTTGGGTTCAAAGCCCTACGCGCTCTACGTCTGGAAGATTTGCGAATCCCCCCGGCTTATATTAAAACCTTCCAAGGCCCACCGCATGGCATCCAGGTTGAGAGAGATAAATTGAACAAATATGGGCGTCCCCTGTTGGGATGTACTATTAAACCAAAATTGGGGTTATCAGCTAAAAACTACGGTAGGGCGGTTTATGAATGTCT

>Polyalthia nitidissima
GAGACTAAAGCAAGTGTTGGATTCAAAGCTGGTGTTAAAGAGTACAAATTGACTTATTATACTCCTCAATATGAAACCAAAGATACTGATATCTTGGCAGCATTCCGAGTAACTCCTCAACCCGGAGTTCCGCCCGAGGAAGCAGGGGCTGCGGTAGCTGCCGAATCTTCTACTGGTACATGGACAACTGTGTGGACCGATGGACTTACCAGCCTTGATCGTTACAAAGGACGATGCTACCACATCGAGCCCGTTGCTGGGGAGGAAAATCAATTTATTGCTTATGTAGCTTACCCTTTAGACCTTTTTGAAGAGGGTTCTGTTACTAATATGTTTACTTCCATTGTAGGTAATGTATTTGGGTTCAAAGCTCTACGAGCTCTACGTCTGGAGGACTTGCGAATTCCTACTTCTTATATCAAGACTTTCCAGGGTCCGCCCCATGGCATCCAAGTTGAGAGAGATAAATTGAACAAGTATGGCCGTCCCTTATTGGGATGTACTATTAAACCAAAATTGGGGTTATCCGCCAAGAACTACGGTAGAGCGGTTTATGAATGTCTC

>Themeda triandra
CTAAAGCAAGTGTTGGATTTAAAGCTGGTGTTAAGGATTATAAATTGACTTACTACACCCCGGAGTACGAAACCAAGGATACTGATATCTTGGCAGCATTCCGAGTAACTCCTCAGCTCGGGGTTCCGCCTGAAGAAGCAGGAGCTGCAGTAGCTGCGGAATCTTCTACTGGTACATGGACAACTGTTTGGACTGATGGACTTACCAGTCTTGATCGTTACAAAGGACGATGCTATCACATCGAGCCCGTTCCCGGGGACCCAGATCAATATATCTGTTATGTAGCTTATCCATTAGACCTATTTGAAGAGGGTTCTGTTACTAACATGTTTACTTCCATTGTGGGTAACGTATTTGGTTTCAAAGCCTTACGCGCTCTACGTTTGGAGGATCTACGAATTCCCCCTGCTTATGCAAAAACTTTCCAAGGTCCGCCTCACGGTATCCAAGTTGAAAGGGATAAGTTGAACAAGTACGGTCGTCCTTTATTGGGATGTACTATTAAACCAAAATTGGGATTATCCGCAAAAAATTACGGTAGAGCGTGTTATGAGTGTCTACGCGGTG

>Acacia disparrima
CACAGAGACTAAAGCAAGTGTTGGATTCAAGGCTGGTGTTAAAGATTATAAATTGACTTATTATACTCCTGACTATGAAACCAAAGATGGTGATATCTTGGCAGCATTCCGAGTAACTCCTCAACCTGGAGTTCCGCCTGAAGAAGCAGGTGCCGCGGTAGCTGCTGAATCTTCTACTGGTACATGGACAACTGTGTGGACCGATGGGCTTACCAGTCTTGATCGTTACAAAGGACGATGCTACCACATCGAGTCCGTTGCTGGAGAAGAAAATCAATATATTGCTTATGTAGCTTATCCCTTAGACCTTTTTGAAGAAGGTTCTGTTACTAACATGTTTACTTCGATTGTGGGTAATGTATTTGGGTTCAAGGCCCTGCGCGCTCTACGTCTGGAAGATTTGCGAATCCCTCCTTCTTATTCTAAAACTTTCCAAGGTCCGCCTCACGGCATCCAAGTTGAGAGAGATAAATTGAACAAGTACGGCCGTCCCCTATTGGGATGTACTATTAAACCAAAATTGGGGTTATCCGCGAAGAATTACGGTAGAGCGGTTTATGAATGTCTCCGGG

>Acacia flavescens
CTAAAGCAAGTGTTGGATTCAAAGCTGGTGTTAAAGATTATAAATTGACTTATTATACTCCTGACTATGAAACCAAAGATAGTGATATCTTGGCAGCATTCCGAGTAACTCCTCAACCTGGAGTTCCGCCTGAAGAAGCAGGTGCCGCGGTAGCTGCTGAATCTTCTACTGGTACATGGACAACTGTGTGGACCGATGGGCTTACCAGTCTTGATCGTTACAAAGGACGATGCTACCACATCGAGTCCGTTGCTGGAGAAGAAAATCAATATATTGCTTATGTAGCTTATCCCTTAGACCTTTTTGAAGAAGGTTCTGTTACTAACATGTTTACTTCGATTGTGGGTAATGTATTTGGGTTCAAAGCCCTGCGCGCTCTACGTCTGGAAGATTTGCGAATCCCTCCTTCTTATTCTAAAACTTTCCAAGGTCCGCCTCACGGCATCCAAGTTGAGAGAGATAAATTGAACAAGTACGGCCGTCCCCTATTGGGATGTACTATTAAACCAAAATTGGGGTTATCCGCGAAGAATTACGGTAGAGCGGTTTATGAATGTCTCCGCGGTG
